# Supplementary material for: Poly-β-D-(1,6)-N-acetyl-glucosamine (PNAG) glycan vaccines with broad spectrum neutralizing activities
Source: Nat Commun. 2025 Jul 4;16:6179. doi: 10.1038/s41467-025-61559-7 (PMC12227562; doi:10.1038/s41467-025-61559-7)
Supplement: Supplementary file 4 — Source Data [file 41467_2025_61559_MOESM4_ESM.xlsx]

## Sheet: Figure 6 and Table S2 
Figure 6. Glycan array analysis of antibodies that bind to dPNAG glycans in sera from patients with bacterial infections
Table S2: Statistical significance and P values for dPNAG glycan binding assays with serum antibodies from infected patients
(A) Sera from Acinetobacter baumannii infected patients 1_AB
DP4_NH2	DP8_NH2	DP12_NH2	DP18_NH2	DP4_45%NHAc	DP8_40%NHAc	DP12_45%NHAc	DP12_60%NHAc	DP18_45%NHAc
0.951258	0.795855	0.557689	0.467315	0.191483	0.885063	1.19427	1.1689	1.32571
0.942714	0.723715	0.585849	0.427754	0.163844	0.805832	1.2901	1.09778	1.33286
0.980636	0.794399	0.55453	0.397612	0.153981	0.705071	1.14151	1.03852	1.33433
0.911687	0.814462	0.573265	0.392647	0.153552	0.742428	1.09199	1.09333	1.34878
0.89494	0.805965	0.645914	0.405266	0.155073	0.775226	1.15609	1.07873	1.28784
0.963039	0.821587	0.653083	0.364075	0.150408	0.724344	1.19031	1.06394	1.37362
0.99976	0.858194	0.609758	0.32176	0.156661	0.707469	1.15101	1.08009	1.41354
0.991596	0.86504	0.533167	0.538836	0.170959	0.81888	1.21818	1.15823	1.54813
1.05754	0.837862	0.568	0.471494	0.178508	0.851693	1.28323	1.20497	1.49759
1.03545	0.810674	0.770869	0.471734	0.19548	0.922435	1.39139	1.28585	1.53601
(B) Sera from Acinetobacter baumannii infected patients 2_AB
DP4_NH2	DP8_NH2	DP12_NH2	DP18_NH2	DP4_45%NHAc	DP8_40%NHAc	DP12_45%NHAc	DP12_60%NHAc	DP18_45%NHAc
1.19027	1.00258	0.916594	0.714358	0.244322	1.20226	1.70596	1.58404	1.74476
1.18582	1.02474	0.928958	0.652715	0.245713	1.2361	1.73007	1.6072	1.75472
1.159	0.98337	0.814396	0.611953	0.213963	1.19018	1.71595	1.57593	1.71002
1.21545	0.988819	0.843924	0.622589	0.21478	1.14705	1.63587	1.52234	1.69848
1.21451	0.978425	0.817358	0.588803	0.244027	1.02113	1.71407	1.54448	1.77314
1.23924	0.906365	0.767571	0.450695	0.239757	1.10437	1.72198	1.5372	1.76284
1.23502	0.967972	0.727376	0.571859	0.23316	1.14136	1.65737	1.56391	1.77716
1.26317	1.03871	0.80069	0.577991	0.239741	1.20621	1.74142	1.51608	1.72745
1.23358	0.989812	0.922746	0.64331	0.258125	1.30885	1.74886	1.6099	1.7669
1.17258	1.12088	0.828897	0.692519	0.284514	1.32096	1.69737	1.59213	1.65248
(C) Sera from Streptococcus pneumoniae serotype 19A infected patients 58_19A
DP4_NH2	DP8_NH2	DP12_NH2	DP18_NH2	DP4_45%NHAc	DP8_40%NHAc	DP12_45%NHAc	DP12_60%NHAc	DP18_45%NHAc
0.266275	0.218415	0.18332	0.106365	0.0564301	0.270335	0.726986	0.5237	0.82746
0.251337	0.214882	0.182288	0.0978529	0.0544685	0.262577	0.669226	0.475975	0.800143
0.272731	0.223545	0.187161	0.099978	0.0528395	0.247969	0.655022	0.484178	0.81537
0.283258	0.21772	0.179123	0.101884	0.0521285	0.228588	0.644628	0.476946	0.833297
0.277444	0.223196	0.128287	0.097754	0.0480513	0.235941	0.652202	0.498582	0.814835
0.273522	0.21	0.165616	0.0999627	0.0506134	0.242784	0.655568	0.480701	0.827867
0.269852	0.199769	0.16039	0.100874	0.0456343	0.228114	0.644537	0.421134	0.79274
0.245919	0.190165	0.148462	0.0937028	0.0534074	0.256274	0.651944	0.496681	0.790098
0.263722	0.20372	0.157842	0.110328	0.0487183	0.276133	0.676469	0.505844	0.827661
0.258429	0.208207	0.176072	0.108447	0.0484658	0.265463	0.690003	0.504259	0.82267
(D) Sera from Streptococcus pneumoniae serotype 19A infected patients 367_19A
DP4_NH2	DP8_NH2	DP12_NH2	DP18_NH2	DP4_45%NHAc	DP8_40%NHAc	DP12_45%NHAc	DP12_60%NHAc	DP18_45%NHAc
0.618665	0.535216	0.427	0.310864	0.0963768	0.514039	1.30641	1.08534	1.35553
0.57765	0.508127	0.354017	0.277021	0.0868333	0.50341	1.1857	0.960698	1.41172
0.614958	0.501709	0.372621	0.254587	0.0687261	0.42779	1.14931	0.955931	1.31001
0.601722	0.458901	0.371538	0.24924	0.060202	0.416125	1.12506	0.911755	1.27013
0.539819	0.48829	0.376625	0.1733	0.0617104	0.451751	1.12711	0.891605	1.29113
0.54573	0.437386	0.360505	0.237078	0.0614778	0.450052	1.15137	0.908076	1.27432
0.518381	0.449991	0.331528	0.235356	0.0682212	0.46534	1.14075	0.927504	1.28764
0.544081	0.455196	0.350179	0.236131	0.0716313	0.490012	1.20381	0.965973	1.33573
0.576806	0.44294	0.326464	0.225538	0.0803484	0.488616	1.21915	0.981017	1.31898
0.536249	0.470209	0.344118	0.251871	0.0865994	0.468346	1.20025	0.990822	1.34719
(E) Sera from Streptococcus pneumoniae 19F infected patients 027_19F
DP4_NH2	DP8_NH2	DP12_NH2	DP18_NH2	DP4_45%NHAc	DP8_40%NHAc	DP12_45%NHAc	DP12_60%NHAc	DP18_45%NHAc
0.154126	0.124664	0.0969818	0.0721009	0.0295732	0.0947467	0.328099	0.224008	0.395657
0.140769	0.131191	0.100768	0.0658132	0.0244144	0.0970101	0.26341	0.196087	0.376624
0.124979	0.146596	0.100929	0.0592114	0.0192944	0.0767376	0.279831	0.172386	0.349908
0.150165	0.119856	0.0903539	0.0498294	0.014829	0.0639816	0.212103	0.155618	0.324563
0.144638	0.111921	0.0810124	0.052495	0.0162476	0.0643836	0.222276	0.151989	0.309328
0.14343	0.113129	0.0528295	0.0484367	0.0168317	0.0629838	0.204616	0.156033	0.307484
0.139421	0.124369	0.0792473	0.0524196	0.0151311	0.0645705	0.2416	0.168515	0.318143
0.137953	0.124696	0.0791	0.0483145	0.0170087	0.0677014	0.247458	0.173133	0.318107
0.124948	0.117068	0.0513561	0.0453149	0.0171291	0.081755	0.254458	0.189627	0.334983
0.134487	0.117424	0.077481	0.0509635	0.0214563	0.0854099	0.271911	0.181338	0.330661
(F) Sera from Streptococcus pneumoniae 23F infected patients 30_23F
DP4_NH2	DP8_NH2	DP12_NH2	DP18_NH2	DP4_45%Ac	DP8_40%Ac	DP12_45%Ac	DP12_60%Ac	DP18_45%Ac
0.353417	0.228057	0.130665	0.0836279	0.0333509	0.391805	1.40088	1.08056	1.53899
0.353417	0.211361	0.12558	0.079326	0.0308189	0.384296	1.32171	1.06036	1.51892
0.362233	0.196532	0.146293	0.0810131	0.0331032	0.373788	1.31446	1.04343	1.47235
0.412767	0.255249	0.132576	0.0663922	0.0233033	0.36734	1.33663	1.03938	1.53551
0.407407	0.226447	0.118016	0.0610525	0.0193159	0.344109	1.35834	0.94417	1.45162
0.388045	0.16781	0.112296	0.0592725	0.0191106	0.336491	1.30809	1.01703	1.44611
0.362053	0.252137	0.114824	0.0557483	0.0213237	0.320723	1.35241	1.02959	1.47215
0.375926	0.254655	0.111963	0.0562836	0.0220369	0.350843	1.34775	1.03125	1.49962
0.385545	0.222599	0.100801	0.0560778	0.0234263	0.354609	1.36206	1.02839	1.46177
0.392522	0.223679	0.0951915	0.0209499	0.0255824	0.36217	1.34428	0.976553	1.52651

## Sheet: Figure 8 and Table S3
Figure 8. Immunization of mice and evaluation of the immunogenicity of the dPNAG-CRM197 conjugates as vaccine candidates
Table S3: Statistical significance and P values for dPNAG glycan binding assays with sera from mice immunized with dPNAG-CRM197 conjugates
(B) Glycan microarray with non-acetylated dPNAG glycans, 1000-fold dilution
	PNAG-4mer-NH2										PNAG-8mer-NH2										PNAG-12mer-NH2										PNAG-18mer-NH2										BK
DP4_NH2	0.552202	0.581479	0.599021	0.634568	0.611016	0.590123	0.625324	0.59949	0.604352	0.569605	0.912705	0.977938	1.00798	1.01223	1.02482	1.04659	1.01887	1.06051	1.04776	1.05971	0.471186	0.539748	0.534929	0.538069	0.531038	0.536553	0.510384	0.511113	0.528221	0.520094	0.175277	0.195023	0.200968	0.201684	0.202305	0.185798	0.18672	0.179923	0.183068	0.164135	0.0022027	0.0021848	0.0021611	0.0021297	0.0021934	0.0021309	0.0021024	0.0020611	0.0021461
DP8_NH2	0.764216	0.820465	0.818182	0.817127	0.805984	0.810469	0.797779	0.821359	0.88487	0.851542	1.33249	1.37481	1.34739	1.35444	1.36621	1.33855	1.33276	1.36245	1.32508	1.31899	0.620049	0.63106	0.617992	0.622948	0.629256	0.608134	0.538087	0.619491	0.600046	0.598693	0.50503	0.521899	0.531125	0.531904	0.50531	0.491262	0.466836	0.460375	0.451618	0.451682	0.0021026	0.0021076	0.0021024	0.0020423	0.0020897	0.0020875	0.0021241	0.0020109	0.0020172
DP12_NH2	1.00798	1.0477	1.00949	1.03004	1.0426	0.971568	1.06116	1.05449	1.10132	1.13623	1.38963	1.37549	1.39922	1.35168	1.34983	1.39049	1.28406	1.37641	1.35204	1.34247	0.910404	0.91497	0.89915	0.872829	0.876026	0.86649	0.873718	0.90654	0.923067	0.910002	0.678686	0.630862	0.618789	0.595427	0.568592	0.530096	0.544219	0.549862	0.56673	0.588938	0.0027557	0.0034186	0.0033044	0.0028653	0.0024435	0.0023276	0.0023462	0.0023891	0.0022767
DP18_NH2	0.932913	0.923007	0.958373	0.874243	0.868085	0.901077	0.907593	0.910641	0.940698	0.940931	1.21339	1.24091	1.23219	1.21051	1.10211	1.1019	1.15047	1.14913	1.22708	1.15391	0.826709	0.746404	0.753905	0.722964	0.656445	0.723639	0.750204	0.693656	0.770106	0.709742	0.616466	0.597899	0.571772	0.531606	0.479898	0.501727	0.544716	0.557208	0.553346	0.577618	0.0022041	0.0022067	0.0022525	0.0022339	0.0022174	0.0021986	0.002135	0.0021817	0.0022891
(C) Glycan microarray with non-acetylated dPNAG glycans, 8000-fold dilution
	PNAG-4mer-NH2										PNAG-8mer-NH2										PNAG-12mer-NH2										PNAG-18mer-NH2										BK
DP4_NH2	0.127088	0.138816	0.113563	0.137157	0.147735	0.157434	0.138739	0.145965	0.152427	0.147441	0.356111	0.33482	0.36252	0.330419	0.342456	0.383049	0.362809	0.35393	0.354534	0.380308	0.109598	0.103434	0.106256	0.0965927	0.100941	0.106527	0.108893	0.113122	0.108919	0.116075	0.0444912	0.0444659	0.0443026	0.0445324	0.048575	0.0537642	0.0496139	0.0499474	0.0480925	0.0471545	0.0020852	0.0020517	0.0020517	0.0020564	0.002043	0.0020535	0.0020588	0.0021041	0.0020831
DP8_NH2	0.250553	0.237499	0.236483	0.223281	0.229268	0.231855	0.234331	0.242034	0.243755	0.234017	0.574447	0.525622	0.533478	0.484366	0.476596	0.540843	0.520889	0.599424	0.610848	0.618205	0.157082	0.144816	0.138037	0.127423	0.130439	0.151943	0.156044	0.167903	0.179715	0.183543	0.0878241	0.0806552	0.0718671	0.0702543	0.077895	0.0805232	0.0818977	0.0851411	0.0878046	0.0872483	0.0019562	0.002009	0.0019785	0.0019548	0.0020022	0.0019258	0.0020175	0.0020089	0.0020293
DP12_NH2	0.312113	0.301671	0.281963	0.289396	0.266004	0.282041	0.28308	0.279104	0.270265	0.275077	0.702248	0.564482	0.57443	0.53213	0.462861	0.546542	0.588158	0.632336	0.626621	0.622343	0.187626	0.170154	0.158796	0.144635	0.132705	0.157376	0.174396	0.186775	0.202848	0.197473	0.101741	0.0876161	0.0577168	0.0714586	0.0848788	0.0930517	0.0952717	0.0967779	0.104817	0.110937	0.0022228	0.0022095	0.0024275	0.0021686	0.0021236	0.0022131	0.0021456	0.002149	0.0021854
DP18_NH2	0.297064	0.298922	0.280972	0.237702	0.223247	0.26786	0.256544	0.278457	0.276312	0.268298	0.57877	0.537933	0.550419	0.464543	0.397148	0.467269	0.500208	0.589327	0.598738	0.607907	0.185691	0.173193	0.163595	0.14005	0.129575	0.1565	0.165618	0.187696	0.178588	0.170732	0.0934359	0.0837776	0.0731947	0.0617295	0.0712177	0.0838004	0.0885317	0.092584	0.0963607	0.105155	0.0020547	0.0019904	0.0019871	0.0020152	0.0019943	0.0020833	0.0021202	0.002095	0.0019841
(D) Glycan microarray with acetylated dPNAG glycans, 1000-fold dilution
	PNAG-4mer-NH2										PNAG-8mer-NH2										PNAG-12mer-NH2										PNAG-18mer-NH2										BK
DP4_45%NHAc	0.0657922	0.0757952	0.0727136	0.0456832	0.0514645	0.063214	0.0652533	0.0713755	0.0659663	0.0627414	0.325474	0.347817	0.317021	0.264257	0.27703	0.294452	0.308312	0.326456	0.323591	0.313566	0.127299	0.128433	0.0973107	0.0889123	0.0876772	0.0976669	0.099748	0.0950546	0.0809505	0.113275	0.0307405	0.0346776	0.0292547	0.0247183	0.0256881	0.0271914	0.0203445	0.022622	0.0240801	0.022775	0.0022358	0.0023284	0.0022718	0.0021422	0.0021373	0.0021677	0.0021609	0.0021626	0.0021413
DP8_40%NHAc	0.516991	0.55139	0.49414	0.480218	0.485422	0.516581	0.48957	0.510467	0.520183	0.528716	0.893207	0.892604	0.842052	0.83339	0.841562	0.855417	0.816911	0.86362	0.885239	0.880296	0.48423	0.452162	0.433797	0.459635	0.447867	0.460453	0.428407	0.445134	0.46657	0.442597	0.256237	0.223664	0.199132	0.21407	0.223245	0.211196	0.206873	0.218638	0.219653	0.234989	0.0020086	0.0019791	0.0019419	0.0019939	0.001964	0.0019454	0.0019668	0.0019755	0.0019646
DP12_45%NHAc	0.874365	0.883722	0.828527	0.84372	0.836484	0.858137	0.872378	0.868518	0.848375	0.854193	1.27236	1.27395	1.23479	1.24767	1.25244	1.24777	1.2326	1.23583	1.25007	1.25846	0.658935	0.642349	0.663127	0.648413	0.686512	0.662485	0.639034	0.667565	0.658624	0.651564	0.410406	0.372373	0.402221	0.404036	0.401259	0.415503	0.428102	0.415834	0.411688	0.402561	0.0025678	0.0025207	0.0023987	0.0024133	0.002374	0.0023547	0.0022324	0.0022768	0.0022106
DP12_60%NHAc	0.562341	0.572418	0.548287	0.539707	0.531018	0.54204	0.552872	0.566477	0.565593	0.554145	0.949134	0.930629	0.944783	0.924902	0.943827	0.956626	0.889208	0.94711	0.951686	0.938635	0.395676	0.389393	0.401627	0.431514	0.431388	0.428507	0.415287	0.418995	0.413347	0.423721	0.201642	0.206909	0.212027	0.235427	0.228446	0.243254	0.232475	0.218489	0.210043	0.218928	0.0020918	0.0021114	0.0020131	0.0021219	0.0020926	0.0020687	0.0020609	0.002048	0.0020743
DP18_45%NHAc	0.944743	0.970917	0.972587	0.958424	0.9591	0.944377	0.962341	0.959419	0.937744	0.971615	1.28776	1.3174	1.29987	1.28977	1.31659	1.29578	1.31225	1.31273	1.30483	1.26997	0.688833	0.69712	0.740651	0.708876	0.730045	0.709459	0.726671	0.710311	0.726791	0.688222	0.454321	0.451022	0.446445	0.465912	0.4391	0.456816	0.467267	0.471256	0.433132	0.43292	0.0024546	0.0029994	0.002624	0.0023642	0.0021783	0.0020859	0.0020324	0.0020132	0.002115
(E) Glycan microarray with acetylated dPNAG glycans, 8000-fold dilution
	PNAG-4mer-NH2										PNAG-8mer-NH2										PNAG-12mer-NH2										PNAG-18mer-NH2										BK
DP4_45%NHAc	0.0249299	0.0243595	0.0226407	0.0210018	0.0246831	0.0241116	0.0240569	0.0231506	0.0234609	0.0197084	0.100344	0.102106	0.0909882	0.0744927	0.0763292	0.0801841	0.0866036	0.0921929	0.096846	0.0894078	0.0217425	0.0230633	0.019491	0.0184795	0.0147265	0.0179259	0.0194901	0.0204698	0.0206065	0.0219844	0.0113206	0.0114338	0.0106709	0.0089404	0.0067908	0.0095262	0.0091345	0.0101701	0.009127	0.0084478	0.0020139	0.0020187	0.0020617	0.0020825	0.0019966	0.0020648	0.0019655	0.0020668	0.0020415
DP8_40%NHAc	0.148304	0.142813	0.124829	0.112419	0.128468	0.129197	0.136559	0.132414	0.127285	0.125396	0.331024	0.346313	0.291761	0.248564	0.249524	0.263298	0.296891	0.313553	0.32691	0.344443	0.0884257	0.0865113	0.0777803	0.0693936	0.0608491	0.0676571	0.0689979	0.0733999	0.0776474	0.0792451	0.0449406	0.0444414	0.0397629	0.0335771	0.0263703	0.028453	0.033118	0.0353545	0.0387849	0.042069	0.0018715	0.0017944	0.0017748	0.0018219	0.0018285	0.0018776	0.001785	0.0018199	0.0018963
DP12_45%NHAc	0.226911	0.213475	0.190851	0.182026	0.18697	0.198126	0.190479	0.204107	0.212573	0.216347	0.510796	0.558396	0.514876	0.463073	0.428007	0.471049	0.470915	0.485229	0.528726	0.56362	0.115301	0.108593	0.101102	0.0898649	0.0821671	0.0825668	0.0910274	0.0930715	0.0989511	0.106573	0.0646596	0.0622477	0.0580788	0.0540165	0.0471767	0.0420982	0.0478929	0.050553	0.0525667	0.0596857	0.002193	0.0021139	0.0022106	0.002161	0.0021301	0.002171	0.0021122	0.0021599	0.0025633
DP12_60%NHAc	0.173394	0.141232	0.129434	0.122802	0.123481	0.135081	0.144467	0.128193	0.131679	0.131405	0.350363	0.348328	0.313592	0.269219	0.280517	0.258339	0.274552	0.290444	0.304331	0.322526	0.0750377	0.07147	0.0640386	0.0576501	0.057345	0.0579186	0.05934	0.0663375	0.0641326	0.0656201	0.0413362	0.0410506	0.0363626	0.0336902	0.0308903	0.0292877	0.028094	0.0308805	0.0341542	0.0368061	0.0019269	0.001992	0.0019494	0.0019973	0.00191	0.0019292	0.0019903	0.0020574	0.0020058
DP18_45%NHAc	0.217385	0.224767	0.229692	0.220234	0.203984	0.207282	0.20987	0.200731	0.209179	0.217645	0.502139	0.469459	0.475915	0.461644	0.43927	0.508684	0.4438	0.430935	0.43686	0.481207	0.0996679	0.0994819	0.0959965	0.0924072	0.0885263	0.0911639	0.09744	0.0954277	0.0937832	0.103455	0.0677326	0.0693865	0.0643302	0.0635314	0.058925	0.0534485	0.0547301	0.0547776	0.0540892	0.0582926	0.0022638	0.0022545	0.0022472	0.0021665	0.0021543	0.002147	0.0021633	0.002144	0.002176
[truncated: 51 more columns]

## Sheet: Figure 9 and Tables S4 to S6
Figure 9. Opsonophagocytic killing activities of mouse antisera on three species of bacteria following immunization with the dPNAG-CRM197 conjugates as vaccine candidates
Table S4: Statistical significance and P values for the opsonophagocytic killing assay with Staphylococcus aureus (Newman)
Table S5: Statistical significance and P values for the opsonophagocytic killing assay with Strepcoccus pneumoniaea (19A)
Table S6: Statistical significance and P values for the opsonophagocytic killing assay with Acinetobacter baumannii (17978)
(A) Sera obtained from mice immunized with non-acetylated dPNAG against Staphylococcus aureus serotype Newman
	PNAG-4mer-NH2			PNAG-8mer-NH2					PNAG-12mer-NH2					PNAG-18mer-NH2					PBS
1:10	55	50	53	68	72	72	71	74	56	56	53	54	60	72	78	72	73	69	45	42	40
1:20	51	49	48	66	61	59	73	71	53	56	47	57	60	63	65	59	64	65	41	39	38
1:40	49	45	43	57	58	64	59	69	50	55	48	55	56	65	66	63	65	50	39	35	34
1:80	45	43	42	52	59	49	61	50	49	52	45	55	50	47	49	49	52	49	33	31	30
1:160	32	31	30	53	52	50	47	52	51	45	52	43	45	47	41	48	41	49	21	20	20
1:320	31	30	29	48	49	50	49	46	47	45	43	43	44	46	50	38	41	49	20	19	18
1:640	29	25	25	46	52	39	49	50	47	45	44	35	45	45	49	40	40	39	15	13	12
(B) Sera obtained from mice immunized with non-acetylated dPNAG against Streptococcus pneumoniae serotype 19A
	PNAG-4mer-NH2						PNAG-8mer-NH2						PNAG-12mer-NH2						PNAG-18mer-NH2						PBS
1:10	57	48	45	52	45	44	60	59	59	55	50	55	50	49	52	50	45	47	61	59	58	52	54	53	45	42	41	40	39	40
1:20	52	45	43	48	43	42	59	57	59	53	53	53	52	48	50	49	43	45	59	58	59	51	52	52	44	39	35	41	38	33
1:40	51	43	42	47	41	41	59	51	55	51	50	50	49	46	49	44	41	43	55	55	53	49	50	49	39	30	29	39	30	30
1:80	49	39	40	45	39	39	53	49	49	49	49	49	45	40	45	42	39	43	46	49	48	45	49	48	35	29	21	34	28	28
1:160	47	41	36	43	35	38	50	33	47	45	46	48	43	39	43	39	39	40	43	47	44	43	46	43	29	22	19	28	21	18
1:320	33	40	35	30	33	32	44	30	31	42	39	40	32	38	39	31	36	39	42	43	39	40	41	40	21	20	18	22	20	16
1:640	21	35	35	29	30	29	31	31	30	30	33	39	30	35	35	29	32	38	39	39	35	35	39	39	11	15	11	13	13	12
(C) Sera obtained from mice immunized with non-acetylated dPNAG against Acinetobacter baumannii strain ATCC 17978
	PNAG-4mer-NH2						PNAG-8mer-NH2						PNAG-12mer-NH2						PNAG-18mer-NH2						PBS
1:10	50	48	52	49	47	46	50	49	48	49	45	44	51	53	55	50	48	49	52	49	50	50	48	49	30	29	28	29	25	24
1:20	51	47	48	47	45	43	50	46	48	48	43	42	48	45	46	49	43	45	44	40	43	48	42	45	30	28	25	25	25	26
1:40	49	43	45	45	42	42	48	44	45	45	42	41	45	44	43	43	42	41	40	35	39	43	45	39	29	29	22	23	21	20
1:80	45	41	43	41	39	40	43	40	40	43	39	40	41	30	39	40	39	40	39	31	30	40	39	30	25	23	21	22	20	19
1:160	33	39	35	38	35	38	31	35	32	40	31	33	39	35	36	38	36	38	31	29	29	38	32	29	22	20	19	21	20	19
1:320	30	35	29	35	34	35	30	29	25	29	28	29	32	30	29	34	33	31	25	20	19	35	33	19	23	22	20	20	19	18
1:640	29	30	30	25	28	22	25	22	20	21	20	19	24	20	22	25	21	26	23	20	22	29	28	22	12	10	15	15	13	13
(D) Sera obtained from mice immunized with partially N-acetylated dPNAG against Staphylococcus aureus serotype Newman
	PNAG-4mer 45% NHAc			PNAG-8mer 40% NHAc					PNAG-12mer 45% NHAc					PNAG-12mer 60% NHAc					PNAG-18mer 40% NHAc					PBS control
1:10	50	49	51	65	72	66	66	68	66	64	73	60	74	62	64	63	60	60	61	59	61	62	63	45	42	40
1:20	48	48	49	61	63	66	63	59	60	70	66	70	63	58	64	60	59	60	57	62	63	61	59	41	39	38
1:40	44	43	46	61	53	62	62	58	55	59	59	55	54	56	51	61	58	55	57	63	66	53	50	39	35	34
1:80	43	42	43	41	38	50	53	55	50	55	48	48	51	46	44	50	42	44	51	50	46	48	55	33	31	30
1:160	39	38	40	40	45	46	47	42	43	45	46	48	41	39	44	40	42	39	44	44	47	48	43	21	20	20
1:320	35	34	39	40	43	44	42	40	40	43	44	40	45	37	42	44	39	38	44	47	41	44	41	20	19	18
1:640	30	28	38	40	43	42	34	41	40	28	44	33	38	37	37	35	39	39	32	33	46	35	33	15	13	12
(E) Sera obtained from mice immunized with partially N-acetylated dPNAG against Streptococcus pneumoniae serotype 19A
	PNAG-4mer-45%Ac						PNAG-8mer-40%Ac						PNAG-12mer-45%Ac						PNAG-12mer-60%Ac						PNAG-18mer-40-45%Ac						PBS
1:10	52	49	50	51	50	49	67	65	59	55	56	58	65	62	59	52	56	56	59	57	59	52	55	53	58	55	51	55	52	49	45	42	41	40	39	40
1:20	50	50	49	49	49	48	65	63	56	52	53	56	62	59	55	50	55	53	55	53	50	50	51	50	56	48	44	52	49	43	44	39	35	41	38	33
1:40	49	48	48	44	48	47	64	59	55	49	52	55	59	55	52	49	53	52	42	48	45	49	49	46	42	40	39	49	41	38	39	30	29	39	30	30
1:80	48	47	46	42	48	45	62	50	50	47	50	52	55	50	50	44	50	49	42	41	44	45	48	42	39	31	30	40	39	30	35	29	21	34	28	28
1:160	43	45	44	39	46	42	59	44	49	43	49	49	49	49	49	47	49	48	31	39	40	36	41	39	38	29	22	39	37	29	29	22	19	28	21	18
1:320	33	42	39	30	40	39	56	41	45	35	45	43	43	47	44	43	48	43	30	33	39	31	39	35	35	22	20	32	35	25	21	20	18	22	20	16
1:640	31	39	35	29	38	31	50	39	31	30	40	39	39	35	31	39	42	39	28	25	31	30	32	30	21	21	21	29	30	23	11	15	11	13	13	12
(F) Sera obtained from mice immunized with partially N-acetylated dPNAG against Acinetobacter baumannii strain ATCC 17978
	PNAG-4mer-45%Ac						PNAG-8mer-40%Ac						PNAG-12mer-45%Ac						PNAG-12mer-60%Ac						PNAG-18mer-40-45%Ac						PBS
1:10	68	65	69	69	70	65	72	71	69	70	70	68	58	55	57	55	53	52	51	49	48	52	50	50	45	43	44	43	45	43	30	29	28	29	25	24
1:20	57	55	56	61	62	60	68	69	68	65	63	65	51	49	50	53	51	49	48	45	45	49	45	48	43	39	41	40	40	39	30	28	25	25	25	26
1:40	52	50	50	60	59	58	65	62	60	63	60	61	50	45	48	49	48	47	45	43	42	46	43	43	41	39	39	39	38	35	29	29	22	23	21	20
1:80	51	49	48	50	49	51	59	55	57	53	54	52	44	40	43	43	42	42	43	40	41	44	42	41	39	32	31	35	36	35	25	23	21	22	20	19
1:160	44	40	43	49	43	50	55	50	52	51	49	48	43	41	42	40	39	38	41	39	38	42	40	39	36	30	29	34	32	30	22	20	19	21	20	19
1:320	43	41	42	45	43	45	40	39	41	49	44	46	39	35	36	38	38	35	39	35	35	40	38	35	35	30	28	30	29	28	23	22	20	20	19	18
1:640	39	35	37	34	35	32	38	35	36	35	35	32	30	25	24	35	33	30	35	30	31	38	35	32	30	29	25	28	25	28	12	10	15	15	13	13

## Sheet: Figure 10
Figure 10. Evaluation of in vivo efficacy of vaccine candidates for protection against Staphylococcus aureus infection. Each group consisted of 5 mice challenged with a lethal dose
(A) Evaluation of non-acetylated PNAG
	Days	PBS	57 (DP12_NH2)	56 (DP8_NH2)	55 (DP4_NH2)	58 (DP18_NH2)
Pa	1	1
Pb	1	1
Pc	1	1
Pd	1	1
Pf	1	1
57a	2		1
57b	5		1
57c	5		1
57d	14		0
57e	14		0
56a	14			0
56b	14			0
56c	14			0
56e	14			0
56f	14			0
55a	2				1
55b	5				1
55c	7				1
55d	14				0
55e	14				0
58a	1					1
58b	1					1
58c	3					1
58d	14					0
58e	14					0
(B) Evaluation of acetylated PNAG
	Days	PBS	53 (DP18_45%NHAc)	50 (DP4_40%NHAc)	51 (DP8_40%NHAc)	52 (DP12_45%NHAc)	54 (DP12_60%NHAc)
Pa	1	1
Pb	1	1
Pc	1	1
Pd	1	1
Pf	1	1
53a	1		1
53b	5		1
53c	14		0
53d	14		0
53e	14		0
50a	4			1
50b	8			1
50c	14			0
50d	14			0
50e	14			0
51a	14				0
51b	14				0
51c	14				0
51d	14				0
51e	14				0
52a	5					1
52b	14					0
52c	14					0
52d	14					0
52e	14					0
54a	1						1
54b	5						1
54c	14						0
54d	14						0
54e	14						0

## Sheet: Figure S86
Figure S1. Glycan array analysis of antibodies that bind to dPNAG glycans in the serum from a patient without bacterial infection
Sera from a non-affected patient (BK)
DP4_NH2	DP8_NH2	DP12_NH2	DP18_NH2	DP4_45%NHAc	DP8_40%NHAc	DP12_45%NHAc	DP12_60%NHAc	DP18_45%NHAc
0.0019065	0.0019386	0.0019218	0.0019069	0.0018939	0.0037347	0.0019256	0.0018965	0.001897
0.001881	0.0018911	0.0018994	0.0018923	0.0018955	0.0018813	0.0019132	0.0018893	0.0018813
0.0019173	0.0018807	0.0019126	0.001896	0.0018976	0.001917	0.00194	0.0018939	0.0019343
0.0018798	0.0019123	0.0019141	0.0018969	0.0018499	0.0018509	0.0018762	0.0018699	0.0018473
0.0018525	0.0018648	0.0018543	0.0018424	0.0018735	0.0018336	0.0018876	0.001826	0.0018398
0.0018903	0.0019393	0.001884	0.0018812	0.0019155	0.0018933	0.0018885	0.0018662	0.0018602
0.0019203	0.0019428	0.0019188	0.0020375	0.0019366	0.0019141	0.0019128	0.0018916	0.0019009
0.0019225	0.0019709	0.0019433	0.0019282	0.0019223	0.0019286	0.0019258	0.0018826	0.0019297
0.0019191	0.0019109	0.0019231	0.001933	0.0019333	0.0018999	0.0019018	0.0018824	0.0018685
0.0019044	0.0019591	0.0018972	0.0019263	0.0019151	0.0019252	0.001911	0.0018879	0.001897

## Sheet: Figure S87
Figure S2. Immunization of mice and evaluation of the immunogenicity of the acetylated and non-acetylated dPNAG-CRM197 conjugates as vaccine candidates
	PNAG-4mer-NH2										PNAG-8mer-NH2										PNAG-12mer-NH2										PNAG-18mer-NH2										BK
DP4_NH2	0.552202	0.581479	0.599021	0.634568	0.611016	0.590123	0.625324	0.59949	0.604352	0.569605	0.912705	0.977938	1.00798	1.01223	1.02482	1.04659	1.01887	1.06051	1.04776	1.05971	0.471186	0.539748	0.534929	0.538069	0.531038	0.536553	0.510384	0.511113	0.528221	0.520094	0.175277	0.195023	0.200968	0.201684	0.202305	0.185798	0.18672	0.179923	0.183068	0.164135	0.0022027	0.0021848	0.0021611	0.0021297	0.0021934	0.0021309	0.0021024	0.0020611	0.0021461
DP8_NH2	0.764216	0.820465	0.818182	0.817127	0.805984	0.810469	0.797779	0.821359	0.88487	0.851542	1.33249	1.37481	1.34739	1.35444	1.36621	1.33855	1.33276	1.36245	1.32508	1.31899	0.620049	0.63106	0.617992	0.622948	0.629256	0.608134	0.538087	0.619491	0.600046	0.598693	0.50503	0.521899	0.531125	0.531904	0.50531	0.491262	0.466836	0.460375	0.451618	0.451682	0.0021026	0.0021076	0.0021024	0.0020423	0.0020897	0.0020875	0.0021241	0.0020109	0.0020172
DP12_NH2	1.00798	1.0477	1.00949	1.03004	1.0426	0.971568	1.06116	1.05449	1.10132	1.13623	1.38963	1.37549	1.39922	1.35168	1.34983	1.39049	1.28406	1.37641	1.35204	1.34247	0.910404	0.91497	0.89915	0.872829	0.876026	0.86649	0.873718	0.90654	0.923067	0.910002	0.678686	0.630862	0.618789	0.595427	0.568592	0.530096	0.544219	0.549862	0.56673	0.588938	0.0027557	0.0034186	0.0033044	0.0028653	0.0024435	0.0023276	0.0023462	0.0023891	0.0022767
DP18_NH2	0.932913	0.923007	0.958373	0.874243	0.868085	0.901077	0.907593	0.910641	0.940698	0.940931	1.21339	1.24091	1.23219	1.21051	1.10211	1.1019	1.15047	1.14913	1.22708	1.15391	0.826709	0.746404	0.753905	0.722964	0.656445	0.723639	0.750204	0.693656	0.770106	0.709742	0.616466	0.597899	0.571772	0.531606	0.479898	0.501727	0.544716	0.557208	0.553346	0.577618	0.0022041	0.0022067	0.0022525	0.0022339	0.0022174	0.0021986	0.002135	0.0021817	0.0022891
DP4_45%NHAc	0.0657922	0.0757952	0.0727136	0.0456832	0.0514645	0.063214	0.0652533	0.0713755	0.0659663	0.0627414	0.325474	0.347817	0.317021	0.264257	0.27703	0.294452	0.308312	0.326456	0.323591	0.313566	0.127299	0.128433	0.0973107	0.0889123	0.0876772	0.0976669	0.099748	0.0950546	0.0809505	0.113275	0.0307405	0.0346776	0.0292547	0.0247183	0.0256881	0.0271914	0.0203445	0.022622	0.0240801	0.022775	0.0022358	0.0023284	0.0022718	0.0021422	0.0021373	0.0021677	0.0021609	0.0021626	0.0021413
DP8_40%NHAc	0.516991	0.55139	0.49414	0.480218	0.485422	0.516581	0.48957	0.510467	0.520183	0.528716	0.893207	0.892604	0.842052	0.83339	0.841562	0.855417	0.816911	0.86362	0.885239	0.880296	0.48423	0.452162	0.433797	0.459635	0.447867	0.460453	0.428407	0.445134	0.46657	0.442597	0.256237	0.223664	0.199132	0.21407	0.223245	0.211196	0.206873	0.218638	0.219653	0.234989	0.0020086	0.0019791	0.0019419	0.0019939	0.001964	0.0019454	0.0019668	0.0019755	0.0019646
DP12_45%NHAc	0.874365	0.883722	0.828527	0.84372	0.836484	0.858137	0.872378	0.868518	0.848375	0.854193	1.27236	1.27395	1.23479	1.24767	1.25244	1.24777	1.2326	1.23583	1.25007	1.25846	0.658935	0.642349	0.663127	0.648413	0.686512	0.662485	0.639034	0.667565	0.658624	0.651564	0.410406	0.372373	0.402221	0.404036	0.401259	0.415503	0.428102	0.415834	0.411688	0.402561	0.0025678	0.0025207	0.0023987	0.0024133	0.002374	0.0023547	0.0022324	0.0022768	0.0022106
DP12_60%NHAc	0.562341	0.572418	0.548287	0.539707	0.531018	0.54204	0.552872	0.566477	0.565593	0.554145	0.949134	0.930629	0.944783	0.924902	0.943827	0.956626	0.889208	0.94711	0.951686	0.938635	0.395676	0.389393	0.401627	0.431514	0.431388	0.428507	0.415287	0.418995	0.413347	0.423721	0.201642	0.206909	0.212027	0.235427	0.228446	0.243254	0.232475	0.218489	0.210043	0.218928	0.0020918	0.0021114	0.0020131	0.0021219	0.0020926	0.0020687	0.0020609	0.002048	0.0020743
DP18_45%NHAc	0.944743	0.970917	0.972587	0.958424	0.9591	0.944377	0.962341	0.959419	0.937744	0.971615	1.28776	1.3174	1.29987	1.28977	1.31659	1.29578	1.31225	1.31273	1.30483	1.26997	0.688833	0.69712	0.740651	0.708876	0.730045	0.709459	0.726671	0.710311	0.726791	0.688222	0.454321	0.451022	0.446445	0.465912	0.4391	0.456816	0.467267	0.471256	0.433132	0.43292	0.0024546	0.0029994	0.002624	0.0023642	0.0021783	0.0020859	0.0020324	0.0020132	0.002115
[truncated: 51 more columns]

## Sheet: Figure S88
Figure S3. Evaluating in vivo efficacy of vaccine candidates for protection against Staphylococcus aureus infection.
(A) Evaluation of PNAG 4mer (DP4) with or without acetylation
	Days	PBS	50 (DP4_40%NHAc)	55 (DP4_NH2)
Pa	1	1
Pb	1	1
Pc	1	1
Pd	1	1
Pf	1	1
55a	2			1
55b	5			1
55c	7			1
55d	14			0
55e	14			0
50a	4		1
50b	8		1
50c	14		0
50d	14		0
50e	14		0
(B) Evaluation of PNAG 12mer (DP12) with or without acetylation
	Days	PBS	52 (DP12_45%NHAc)	54 (DP12_60%NHAc)	57 (DP12_NH2)
Pa	1	1
Pb	1	1
Pc	1	1
Pd	1	1
Pf	1	1
52a	5		1
52b	14		0
52c	14		0
52d	14		0
52e	14		0
54a	1			1
54b	5			1
54c	14			0
54d	14			0
54e	14			0
57a	2				1
57b	5				1
57c	5				1
57d	14				0
57e	14				0
(C) Evaluation of PNAG 18mer (DP18) with or without acetylation
	Days	PBS	53 (DP18_45%NHAc)	58 (DP18 _NH2)
Pa	1	1
Pb	1	1
Pc	1	1
Pd	1	1
Pf	1	1
53a	1		1
53b	5		1
53c	14		0
53d	14		0
53e	14		0
58a	1			1
58b	1			1
58c	3			1
58d	14			0
58e	14			0
